# Supplementary material for: Comparison of Joint Kinematics in Transition Running and Isolated Running in Elite Triathletes in Overground Conditions
Source: Sensors (Basel). 2021 Jul 16;21(14):4869. doi: 10.3390/s21144869 (PMC8309736; doi:10.3390/s21144869)
Supplement: Supplementary file 1 [file sensors-21-04869-s001.zip]

Archive with 8 entries (7 files):
- sensors-1275390-supplementary/
- sensors-1275390-supplementary/SDC 1 - Trunk Abduction.eps
- sensors-1275390-supplementary/SDC 2 - Hip Abduction.eps
- sensors-1275390-supplementary/SDC 3 - Knee Rotation.eps
- sensors-1275390-supplementary/SDC 4 - Knee Abduction.eps
- sensors-1275390-supplementary/SDC 5 - Ankle Flexion.eps
- sensors-1275390-supplementary/SDC 6 - Ankle Rotation.eps
- sensors-1275390-supplementary/SDC 7 - Ankle Abduction.eps
